# Supplementary material for: Limited Benefit from the Addition of Immunotherapy to Chemotherapy in TKI-Refractory EGFR-Mutant Lung Adenocarcinoma
Source: Cancers (Basel). 2022 Jul 17;14(14):3473. doi: 10.3390/cancers14143473 (PMC9323840; doi:10.3390/cancers14143473)
Supplement: Supplementary file 1 [file cancers-14-03473-s001.zip]

Archive with 1 entries (1 files):
- cancers-1786285-supplementary.pdf
